# Supplementary material for: Multidisciplinary management of refractory Kawasaki disease with bilateral giant coronary artery aneurysms and latent tuberculosis infection: a case report focusing on immune–coagulation–infection crosstalk
Source: Front Immunol. 2026 Mar 11;17:1796288. doi: 10.3389/fimmu.2026.1796288 (PMC13013463; doi:10.3389/fimmu.2026.1796288)
Supplement: Supplementary file 4 [file Supplementaryfile1.xlsx]

## Sheet: Supplementary Table S1
Supplementary Table S1. Serial Laboratory Investigations During the Clinical Course
Serial No.	Encounter Type	Date (yyyy/mm/dd)	Illness Day*	WBC (×10⁹/L)	Neu (%)	ANC (×10⁹/L)	Hb (g/L)	PLT (×10⁹/L)	hs-CRP (mg/L)	IL-2 (pg/mL)	IL-4 (pg/mL)	IL-6 (pg/mL)	IL-10 (pg/mL)	IL-17A (pg/mL)	TNF-α (pg/mL)	IFN-γ (pg/mL)	PCT (ng/mL)	NT-proBNP (pg/mL)	ESR (mm/h)	ALT/AST (U/L)	D-Dimer (μg/mL DDU)	INR	FIB (g/L)	QFT-Plus
1	First Admission	2025-03-03	Day 6	11.72	71.4	8.37	109	349	150.8	1.70	4.39	868.83	29.61	6.62	1.11	2.22	0.358	3071	92.5	34.9/16.0	2.53	1.05	6.99	-
2	First Admission	2025-03-08	Day 11	11.99	49.5	5.93	119	643	51.4	-	-	-	-	-	-	-	-	842.3	-	-	-	-	-	-
3	Second Admission	2025-03-10	Day 13	12.68	58	7.35	114	821	26	3.46	8.30	19.25	7.25	2.66	2.16	1.36	-	-	99.4	149.9/167.9	1.92	1.12	4.65	Positive
4	Second Admission	2025-03-14	Day 17	22.47	42.5	9.55	121	754	3.9	0.57	2.16	4.28	2.57	0.96	0.65	0.36	<0.1	440.2	-	85.1/53.4	<0.50	0.9	2.78	-
5	Second Admission	2025-03-17	Day 20	22.55	58.8	13.26	116	678	0.7	-	-	3.3	-	-	-	-	-	133.9	-	49.0/35.5	<0.50	0.85	1.83	-
6	Outpatient Follow-up	2025-03-24	Day 26	12.47	30.6	3.82	118	410	1.7	-	-	-	-	-	-	-	-	-	-	24.3/34.5	-	0.88	2.75	-
7	Third Admission	2025-04-09	Day 43	4.35	22.1	0.96	119	329	0.7	-	-	-	-	-	-	-	-	5.46	-	10.8/31.1	<0.50	0.92	3.2	-
8	Third Admission	2025-04-12	Day 46	-	-	-	-	-	-	-	-	-	-	-	-	-	-	-	-	-	-	1.04	2.6	-
9	Third Admission	2025-04-15	Day 49	-	-	-	-	-	-	-	-	-	-	-	-	-	-	-	-	-	-	1.04	2.41	-
10	Third Admission	2025-04-18	Day 52	-	-	-	-	-	-	-	-	-	-	-	-	-	-	-	-	-	-	1.16	2.62	-
11	Third Admission	2025-04-20	Day 54	-	-	-	-	-	-	-	-	-	-	-	-	-	-	-	-	-	-	1.32	2.49	-
12	Third Admission	2025-04-23	Day 57	-	-	-	-	-	-	-	-	-	-	-	-	-	-	-	-	-	-	1.73	2.13	-
13	Outpatient Follow-up	2025-04-29	Day 63	7.58	22.8	1.73	129	360	0.8	-	-	-	-	-	-	-	-	-	-	-	-	1.8	2.79	-
14	Outpatient Follow-up	2025-05-09	Day 73	-	-	-	-	-	-	-	-	-	-	-	-	-	-	-	-	-	-	1.76	2.3	-
15	Outpatient Follow-up	2025-05-15	Day 79	6.61	24.5	1.62	134	398	0.7	-	-	-	-	-	-	-	-	-	-	13.2/33.7	-	1.69	2.54	-
16	Outpatient Follow-up	2025-05-22	Day 86	-	-	-	-	-	-	-	-	-	-	-	-	-	-	-	-	-	-	1.78	2.23	-
Table Notes:
*Illness day 1 corresponds to the onset of fever (February 26, 2025)；WBC: White Blood Cells (Normal: 4.4–11.9×10⁹/L); Neu: Neutrophils (Normal: 22–65%); ANC: Absolute Neutrophil Count (Normal: 1.2–7.0×10⁹/L); Hb: Hemoglobin (Normal: 112–149 g/L); PLT: Platelets (Normal: 188–472×10⁹/L); hs-CRP: High-sensitivity C-reactive Protein (Normal: <10 mg/L); PCT: Procalcitonin (Normal: <0.5 ng/mL); ESR: Er…

## Sheet: Supplementary Table S2
Supplementary Table S2. Serial Echocardiographic Assessment of Coronary Artery Lesions and Cardiac Function in a Child with Kawasaki Disease
Serial No.	Encounter Type	Date (yyyy/mm/dd)	Illness Day*	LCA Diameter, mm (Z-score)	RCA Diameter, mm (Z-score)	LV Function (EF/FS, %)	Key Echocardiographic Findings	Aneurysm Classification† (LCA / RCA)
1	First Admission	2025-03-03	Day 6	2.9 (1.42)	2.7 (1.93)	62.9 / 33	Normal LCA and RCA.	None / None
2	Second Admission	2025-03-10	Day 13	6.2(9.93)	5.5 (10.36)	73.4 / 41.2	Medium LCA and giant RCA aneurysms.	Medium/ Giant
3	Second Admission	2025-03-13	Day 16	6.5 (12.58)	6.4 (13.10)	76.4 / 44	Bilateral giant coronary artery aneurysms.	Giant / Giant
4	Second Admission	2025-03-17	Day 20	6.6 (15.95)	6.6 (13.67)	69.9 / 38.3	Bilateral giant coronary artery aneurysms.	Giant / Giant
5	Outpatient Follow-up	2025-03-24	Day 27	6.6 (12.75)	6.1 (12.11)	70.3 / 38.7	Bilateral giant coronary artery aneurysms.	Giant / Giant
6	Outpatient Follow-up	2025-03-31	Day 34	6.7 (12.97)	6.3 (12.65)	69.6 / 38.3	Bilateral giant coronary artery aneurysms.	Giant / Giant
7	Outpatient Follow-up	2025-04-07	Day 41	5.7 (10.00)	6.0 (11.80)	71.1 / 39.5	Bilateral giant coronary artery aneurysms.	Giant / Giant
8	Third Admission	2025-04-22	Day 56	5.7 (10.01)	5.8 (11.23)	66.1 / 35.3	Bilateral giant coronary artery aneurysms.	Giant / Giant
9	Outpatient Follow-up	2025-04-30	Day 64	5.7 (10.00)	5.2 (9.42)	65.4 / 34.7	Giant LCA and medium RCA aneurysms.	Giant / Medium
10	Outpatient Follow-up	2025-05-09	Day 73	5.2 (8.42)	4.9 (8.48)	75.5 / 43	Bilateral medium coronary artery aneurysms.	Medium / Medium
11	Outpatient Follow-up	2025-05-15	Day 79	5.2 (8.42)	4.2 (6.37)	66.5 / 35.6	Bilateral medium coronary artery aneurysms.	Medium / Medium
12	Outpatient Follow-up	2025-05-22	Day 86	5.2 (8.42)	4.3 (6.68)	80.1 / 47.5	Bilateral medium coronary artery aneurysms.	Medium / Medium
13	Outpatient Follow-up	2025-06-05	Day 100	5.0 (7.76)	3.9 (5.44)	66.8 / 35.8	Medium LCA and small RCA aneurysms.	Medium / Small
14	Outpatient Follow-up	2025-06-19	Day 114	5.0 (8.02)	3.9 (5.63)	68.0 / 36.8	Bilateral medium coronary artery aneurysms.	Medium / Medium
15	Outpatient Follow-up	2025-07-17	Day 142	5.0 (7.73)	3.9 (5.42)	63.5 / 33.4	Bilateral medium coronary artery aneurysms.	Medium / Medium
16	Outpatient Follow-up	2025-08-14	Day 170	5.0 (7.72)	3.8 (5.11)	75.3 / 42.7	Bilateral medium coronary artery aneurysms.	Medium / Medium
17	Outpatient Follow-up	2025-09-18	Day 205	4.7 (6.74)	3.6 (4.48)	69.5 / 38.0	Bilateral medium coronary artery aneurysms.	Medium / Medium
18	Outpatient Follow-up	2025-10-16	Day 233	4.6 (6.47)	3.7 (4.81)	69.4 / 37.9	Medium LCA and small RCA aneurysms.	Medium / Small
19	Outpatient Follow-up	2025-12-18	Day 296	4.0 (4.46)	3.4 (3.80)	73.7 / 41.5	Bilateral small coronary artery aneurysms.	Small / Small
Table Notes:
*Illness day 1 corresponds to the onset of fever (February 26, 2025).
†Aneurysm classification is based on Z-score and absolute diameter criteria per the American Heart Association scientific statement (McCrindle et al., 2017): Small (Z-score ≥2.5 to <5.0), Medium (Z-score ≥5.0 to <10.0 and absolute diameter <8 mm), Giant (Z-score ≥10.0 or absolute diameter ≥8 mm). Lesions classified as giant correspond to the highest risk tier (Risk Level 5).
Left ventricular (LV) systolic function was preserved throughout the follow-up (Ejection Fraction [EF] range: 62.9–80.1%; Fractional Shortening [FS] range: 33.0–47.5%).
Coronary artery dimensions are presented as internal diameter in millimeters followed by the corresponding Z-score in parentheses.
This table documents the rapid progression to bilateral giant aneurysms following initial therapy and subsequent favorable regression to small aneurysms over 10 months, indicating significant vascular remodeling.
Abbreviations: EF, ejection fraction; FS, fractional shortening; LCA, left coronary artery; RCA, right coronary artery.

## Sheet: Supplementary Table S3
Supplementary Table S1. Timeline of MDT Decision-Making and Clinical Interventions
Serial No.	Encounter Type	Date (yyyy/mm/dd)	Illness Day	Involved Disciplines	Basis for Decision (Triggering Indicators)	Core Decision & Implementation Measures
1	First Admission	2025-03-03	Day 6	Rheum, Cardio, ID	KD baseline:	Initial Therapy:
					• Systemic hyperinflammation (hs-CRP 150.8 mg/L, IL-6 868.8 pg/mL)	• Administer IVIG (2 g/kg) + high-dose aspirin (200 mg q8h), initiated Mar 4.
					• Severe cardiac involvement (NT-proBNP peak 3071 pg/mL)	• Establish MDT monitoring protocol.
					• Normal liver function (ALT/AST 34.9/16.0 U/L)	• Patient discharged on Mar 9 after transient relief.
					• Normal coronary arteries
2	Second Admission	2025-03-10	Day 13	Cardio, Rheum, Pharm	Refractory KD & Acute CAA Progression:	Salvage Immunomodulation & Acute Antithrombotic Therapy (Re-admission):
					• Rapid progression to Giant CAAs (LCA Z=9.93, RCA Z=10.36)	• Rheum: Initiate IV methylprednisolone (15 mg q12h); add hepatoprotectives (compound glycyrrhizin).
					• Extreme thrombocytosis (PLT peak 821 ×10⁹/L)	• Cardio: Immediately initiate aggressive antithrombotic regimen (continue high-dose aspirin + LMWH[enoxaparin 4000 IU]+ clopidogrel [15 mg qd]) to counter extreme thrombotic risk.
					• Persistent inflammation (hs-CRP 26 mg/L)	• Pharm: Initiate biological agent safety screening (QFT-Plus drawn).
					• Mild liver injury (ALT/AST 149.9/167.9 U/L)
3	Second Admission	2025/3/12 to 3/14	Day 15-17	Cardio, ID, Rheum, Pharm	LTBI Confirmed & Inflammation Control:	Strategy Adjustment:
					• QFT-Plus result returned positive.	• ID/Pharm: Infliximab strictly contraindicated due to LTBI.
					• ID: Chest CT ruled out active pulmonary TB.	• Rheum: Administer 2nd IVIG dose (2 g/kg) on Mar 14; continue GC regimen.
					• Liver function stabilizing (ALT/AST 85.1/53.4 U/L)	• Cardio: Seamless step-down of antiplatelet therapy (transitioned exactly from high-dose [200 mg q8h] to low-dose aspirin [50 mg qd] on Mar 14).
					• Systemic inflammation subsided (hs-CRP 3.9 mg/L on Mar 14).
4	Second Admission	2025-03-17	Day 20	Cardio, ID, Pharm, Rheum	LTBI Prophylaxis Window Achieved:	Prophylaxis & Strategic GC Exit:
					• Peak bilateral Giant CAAs reached (LCA Z=15.95, RCA Z=13.67)	• ID: Safely initiate isoniazid and rifampicin for LTBI.
					• Inflammation normalized (hs-CRP 0.7 mg/L)	• Pharm/Rheum: Switch IV methylprednisolone to tapering oral prednisone. Strategically leverage RFP's CYP450 induction to rapidly clear GCs.
					• Liver function significantly improved (ALT/AST 49.0/35.5 U/L)	• Cardio: Maintain LMWH + low-dose aspirin + clopidogrel.
5	Third Admission	2025-04-09	Day 43	Cardio, Pharm	Anticoagulation Conversion Threshold:	Precision Anticoagulation Conversion (Re-admission):
					• CCTA: Bilateral Giant CAAs persisting with early regression, confirming high thrombotic risk.	• Cardio/Pharm: Execute "prolonged bridging & meticulous titration" strategy.
					• Liver function stable (ALT/AST 10.8/31.1 U/L) amidst isoniazid and rifampicin.	• Initiate warfarin at 1.25 mg/day (0.078 mg/kg/day) while strictly maintaining the existing therapeutic LMWH bridge.
					• Need to convert to oral anticoagulation for long-term outpatient management.
6	Third Admission	2025/4/9 to 4/29	Day 43-63	Cardio, Pharm	CYP450 Induction by RFP:	Dynamic Dose Titration:
					• RFP drastically accelerates warfarin metabolism.	• Pharm: Aggressively up-titrate warfarin by 20–35% increments (1.25 → 1.5 → 2.0 → 2.5 → 3.125 mg) based on frequent INR monitoring.
					• Sub-therapeutic INR (<1.5) observed during initial titration.	• Discontinue LMWH strictly based on achieving a stable therapeutic INR (1.5–2.5).
						• (Clinical Outcome: Steady-state ultimately achieved at 3.125 mg/day, a 2.5-fold escalation).
7	Outpatient Follow-up	2025/4/30 to 2026/2/15	Day 64-324	Cardio, ID, Rheum	Long-term Outpatient Surveillance:	Outcome & Vascular Remodeling:
					• Sustained stable INR on maintenance warfarin.	• ID: Conclude LTBI prophylaxis successfully.
					• Completion of 3-month isoniazid and rifampicin regimen without hepatotoxicity or TB reactivation.	• Cardio: Adjust long-term antithrombotic therapy based on definitive vascular remodeling.
					• Final CCTA (Day 324): Luminal diameters returned to the normal range without significant stenosis or residual aneurysms, though luminal contours appeared slightly irregular.	• Clinical Outcome: Remarkable vascular remodeling, achieving regression of bilateral giant CAAs by Day 324.
Table Notes: *Illness day 1 corresponds to the onset of fever (February 26, 2025)；MDT, Multidisciplinary Team; Rheum, Rheumatology and Immunology; Cardio, Cardiology; ID, Infectious Diseases; Pharm, Clinical Pharmacy; KD, Kawasaki Disease; CAAs, Coronary Artery Aneurysms; LTBI, Latent Tuberculosis Infection; CCTA, Coronary Computed Tomography Angiography;GC, Glucocorticoid; LMWH, Low-Molecular-We…
